# Supplementary material for: Schiff Base in Ketoamine Form and Rh(η4-cod)-Schiff Base Complex with Z′ = 2 Structure from Pairwise C-H···Metallochelate-π Contacts
Source: Molecules. 2022 Dec 25;28(1):172. doi: 10.3390/molecules28010172 (PMC9821875; doi:10.3390/molecules28010172)
Supplement: Supplementary file 1 [file molecules-28-00172-s001.zip]

Archive with 1 entries (1 files):
- molecules-2082335-supplementary.pdf
